# Supplementary material for: Gram-Scale Synthesis of Graphitic Carbon Nitride Quantum Dots with Ultraviolet Photoluminescence for Fe3+ Ion Detection
Source: Nanomaterials (Basel). 2022 Aug 16;12(16):2804. doi: 10.3390/nano12162804 (PMC9413325; doi:10.3390/nano12162804)
Supplement: Supplementary file 1 [file nanomaterials-12-02804-s001.zip]

Archive with 1 entries (1 files):
- nanomaterials-1833844-SI.pdf
